# Supplementary material for: Alterations in Immune Response Profile of Tumor-Draining Lymph Nodes after High-Intensity Focused Ultrasound Ablation of Breast Cancer Patients
Source: Cells. 2021 Nov 29;10(12):3346. doi: 10.3390/cells10123346 (PMC8699337; doi:10.3390/cells10123346)
Supplement: Supplementary file 1 [file cells-10-03346-s001.zip]

Archive with 1 entries (1 files):
- cells-1358333-SI.pdf
